# Supplementary material for: Impact of the COVID-19 Pandemic on the Therapeutic Continuity among Outpatients with Chronic Cardiovascular Therapies
Source: Int J Environ Res Public Health. 2022 Sep 24;19(19):12101. doi: 10.3390/ijerph191912101 (PMC9566639; doi:10.3390/ijerph191912101)
Supplement: Supplementary file 1 [file ijerph-19-12101-s001.zip]

Archive with 1 entries (1 files):
- ijerph-1908049-supplementary.pdf
